# Supplementary material for: MiR-125b-5p targets Bak1 to regulate HCT-8 cell apoptosis in response to Cryptosporidium parvum infection via mitochondrial pathway
Source: Parasit Vectors. 2025 Oct 28;18:435. doi: 10.1186/s13071-025-07033-1 (PMC12570444; doi:10.1186/s13071-025-07033-1)
Supplement: Supplementary file 1 — Additional file 1. [file 13071_2025_7033_MOESM1_ESM.xlsx]

## Sheet: FIG 1
A		control			infection
	3hpi	0.950989	1.05154	0.968274	0.099615	0.128737	0.102836
	6hpi	0.976032	1.02456	1.00284	0.694959	0.692018	0.699793
	12hpi	1.00829	1.00812	1.18236	0.847726	0.839919	0.785493
	24hpi	1.06807	0.936272	0.947284	0.552865	0.600818	0.535887
	48hpi	0.988512	1.06314	0.951536	1.42734	1.33176	1.34567
	72hpi	0.991373	0.999103	1.0087	1.39028	1.33099	1.44643
B	miR-125b-5p mimics			miR-125b-5p mimics-NC			miR-125b-5p inhibition			miR-125b-5p inhibition-NC
	1041.9	1034.7	1337.2	1.17691	0.849685	0.869274	0.000531553	0.000872535	0.000625109	0.912249	1.09619	0.951827
C	miR-125b-5p mimics			miR-125b-5p mimics NC			miR-125b-5p inhibition			miR-125b-5p inhibition NC
	23.01	22.68	22.85	25.32	25.66	26.93	23.95	24.03	24.53	20.98	21.01	21.27
D
		miR-125b-5p mimics			miR-125b-5p mimics NC			miR-125b-5p inhibition			miR-125b-5p inhibition NC
	2 hpi	0.84187	0.985493	1.15094	0.951037	0.901771	1.14978	0.891929	1.18509	0.962594	1.04608	0.955945	1.01029
	12 hpi	2.56198	2.38618	2.39018	0.858565	0.928391	1.16473	0.663505	0.583806	0.601835	1.03527	0.958254	0.965936
	24 hpi	1.58271	1.50812	1.39716	1.10285	1.02633	0.974342	0.682367	0.630294	0.632185	1.00696	0.993092	1.01836

## Sheet: FIG2
		B	miR-125b-5p mimics				miR-125b-5p NC
			0.712847	0.736095	0.860806	0.550416		0.750195	1.33411	0.718548	0.57189
			0.549546	0.343571	0.533966	0.561718		0.869988	0.859045	0.848156	0.842043
			0.766005	0.657175	0.73892	0.684237		0.894424	0.716235	0.988668	0.68536
		C	miR-125b-5p mimics			miR-125b-5p mimics NC			miR-125b-5p inhibition			miR-125b-5p inhibition NC
			0.899537	0.868027	0.85	1.01055	0.99771	0.991834	1.1749	1.1696	1.18108	0.950781	1.01779	1.03338
		D	miR-125b-5p mimics			miR-125b-5p mimics NC			miR-125b-5p inhibition			miR-125b-5p inhibition NC
			0.773782	0.632878	0.773782	1.08673	0.920188	1.00874	1.22688	1.26138	1.25266	0.989657	1.01045	0.93699

## Sheet: FIG3
		A		control			infection
			3hpi	1.07177	0.933033	0.966355	0.582367	0.51689	0.477973
			6hpi	1.00347		0.99654	0.721965	0.697631	0.70466
			12hpi	1.24186	0.805245	0.998216	0.339739	0.3259	0.346983
			24hpi	0.981119	1.01924	1.00026	0.670124	0.733312	0.725728
			48hpi	0.933033	1.07177	1.02689	2.04911	2.07772	2.1
			72hpi	0.940609	1.11471	0.953739	1.56555	1.4257	1.56283
		B	pcDNA3.1-bak1			pcDNA3.1			si-BAK1			si-NC
			31.84	30.15	29.83	26.41	27.26	27.29	17.84	18.43	18.11	21.24	22.33	21.38
		C	pcDNA3.1 bak1			pcDNA3.1			control
			161.269	192.449	141.37	1.06314	0.797375	1.17963	1.12763	1.17963	1.07798
				pc DNA3.1-bak1			pc DNA3.1			siRNA-bak1			siRNA-NC
			2hpi	0.84187	0.935493	0.8875	0.732891	1.09177	1.24978	0.891929	1.18509	0.962594	1.04608	0.955945	1.00082
			12hpi	0.726986	0.721965	0.750018	0.993092	1.00696	0.999917	1.42899	1.56917	1.50008	1.02811	0.972655	0.943782
			24hpi	0.893475	0.85382	0.890384	1.00173	1.01028	0.998269	1.4871	1.47891	1.50786	0.981127	0.991373	1.0087

## Sheet: FIG4
		A	miR-125b-5p mimics + pc DNA3.1			miR-125b-5p mimics NC + pc DNA3.1			miR-125b-5p mimics + pc DNA3.1-bak1
			731.645	643.591	716.588	1.07549	0.929805	0.955666	393.44	395.695	417.317
		B	miR125b-5p mimics+pcDNA3.1			miR125b-5p mimics+pcDNA3.1-bak1			miR125b-5p NC+pcDNA3.1
			12.78	12.61	14.08	15.27	15.51	14.54	16.45	17.44	16.58
		C		miR-125b-5p mimics+pcDNA3.1			miR-125b-5p NC+pcDNA3.1			miR-125b-5p mimics+pcDNA3.1-bak1
			2 hpi	1.09177	1.24978	0.974342	1.04608	0.955945	0.955717	0.891929	1.18509	0.962594
			12 hpi	0.531264	0.563505	0.591284	1.02633	1.05521	0.974342	0.733312	0.684205	0.691048
			24 hpi	0.658612	0.610099	0.696164	1.04066	0.960928	1.00983	1.11922	1.06992	1.10093

## Sheet: FIG5
			A		miR-125b-5p mimics			miR-125b-5p NC			miR-125b-5p inhibition			miR-125b-5p inhibition NC
				cyt-c	0.697372	0.655197	0.659102	0.933033	1.07177	0.955109	1.34257	1.359	1.41912	1.04247	0.959264	0.940174
				caspase-3	0.408951	0.351111	0.400019	0.939523	1.06437	0.956281	1.37793	1.41667	1.44628	0.924984	0.948262	1.0811
				caspase-9	0.37436	0.319193	0.330965	1.01572	0.984525	0.962989	1.31722	1.40201	1.3382	0.95429	0.947281	1.0479
			B		miR-125b-5p mimics			miR-125b-5p mimics NC			miR-125b-5p inhibition			miR-125b-5p inhibition NC
				cyt-c	0.18823	0.193417	0.202768	0.980732	1.01067	1.00859	0.973129	0.993094	1.03378	0.93309	0.968751	0.950847
					miR-125b-5p mimics			miR-125b-5p mimics NC			miR-125b-5p inhibition			miR-125b-5p inhibition NC
				caspase3	0.885011	0.884181	0.893721	1.00963	0.998698	0.991752	1.35528	1.36373	1.3541	0.997988	0.999065	1.00295
					miR-125b-5p mimics			miR-125b-5p mimics NC			miR-125b-5p inhibition			miR-125b-5p inhibition NC
				cleaved-caspase9	0.987482	0.99913	1.01356	1.77378	1.77801	1.84972	1.00741	0.995082	0.997555	0.880376	0.879736	0.8867
			C		green/(red+green)			red/(red+green)
				miR-125b-5p mimics	31.9842	33.4366	32.4465	68.0158	66.5634	67.5535
				mimics-NC	39.5729	38.8209	41.2537	60.8294	61.1791	58.7463
				miR-125b-5p inhibition	56.4925	54.2098	54.749	43.5075	45.7902	45.251
				inhibition-NC	38.8209	41.2537	40.1839	61.1791	58.7463	60.6373
				Control	28.0296	27.2539	27.8291	71.9704	72.7461	72.5726
				CCCP	86.0174	88.9278	87.0396	13.9826	11.0722	12.9604

## Sheet: FIG6
			A		miR-125b-5p mimics+pcDNA 3.1			miR-125b-5p mimics+pcDNA 3.1-bak1			miR-125b-5p NC+pcDNA 3.1			siRNA-bak1			siRNA-NC
				cyt-c	0.475494	0.488862	0.470183	1.07239	1.08485	1.10284	1.02633	0.974342	1.05294	0.2742	0.257617	0.290184	0.951516	1.02335	1.0269
				caspase-9	0.64842	0.662044	0.666038	1.00347	1.02735	0.917004	1.01396	1.00193	0.986233	0.293717	0.319372	0.304075	1.04427	0.957603	1.1028
				caspase-3	0.530344	0.550953	0.538273	0.812252	0.846745	0.826354	1.01748	0.982821	0.991826	0.5	0.493116	0.510276	1.00696	0.993092	1.02782
			B		miR-125b-5p mimics+pc DNA3.1			miR-125b-5p mimics+bak1			miR-125b-5p mimics NC+pc DNA3.1			siRNA-bak1			siRNA-NC
				cyt-c	0.293642	0.295045	0.303283	1.19387	1.15281	1.1503	1.02556	0.988982	0.98546	0.882138	0.889204	0.917019	1.01144	1.02639	0.962169
				cas-3	miR-125b-5p mimics+pc DNA3.1			miR-125b-5p mimics+bak1			miR-125b-5p mimics NC+pc DNA3.1			siRNA-bak1			siRNA-NC
					0.496386	0.546106	0.516031	0.864436	1.02126	0.905361	0.904532	1.12488	0.970587	0.372231	0.421418	0.328165	1.00205	1.0116	0.986349
					miR-125b-5p mimics+pc DNA3.1			miR-125b-5p mimics+bak1			miR-125b-5p mimics NC+pc DNA3.1			siRNA-bak1			siRNA-NC
				cleaved cas-9	0.285128	0.302765	0.285331	0.572351	0.606805	0.576306	0.98431	1.02695	0.988743	1.28009	1.30747	1.28502	0.99836	1.01269	0.988946
			C
						green/(red+green)			red/(red+green)
						miR-125b-5p mimics+pcDNA3.1	54.358	33.36	50.099	148.334	101.131	136.281
						miR-125b-5p mimics+pcDNA3.1-bak1	62.5381	61.6498	61.6344	37.4619	38.3502	38.3656
						miR-125b-5p NC+pc.DNA3.1	117.345	111.025	44.439	170.567	156.007	66.715
						siRNA-bak1	40.3958	34.284	36.2969	59.6042	65.716	63.7031
